# Supplementary material for: Endurance exercise ameliorates phenotypes in Drosophila models of spinocerebellar ataxias
Source: eLife. 2022 Feb 16;11:e75389. doi: 10.7554/eLife.75389 (PMC8871352; doi:10.7554/eLife.75389)
Supplement: Figure 7—source data 1. [file elife-75389-fig7-data1.zip]

Archive with 1 entries (1 files):
- Figure 7-source data 1 figure.jpg
