# Supplementary material for: Endurance exercise ameliorates phenotypes in Drosophila models of spinocerebellar ataxias
Source: eLife. 2022 Feb 16;11:e75389. doi: 10.7554/eLife.75389 (PMC8871352; doi:10.7554/eLife.75389)
Supplement: Source data 1. [file elife-75389-data1.zip]

Archive with 34 entries (33 files):
- 22_02_04_blot jpegs/
- __MACOSX/._22_02_04_blot jpegs
- 22_02_04_blot jpegs/Figure 7-source data 1 figure.jpg
- __MACOSX/22_02_04_blot jpegs/._Figure 7-source data 1 figure.jpg
- 22_02_04_blot jpegs/Figure 4-source data 1.jpg
- __MACOSX/22_02_04_blot jpegs/._Figure 4-source data 1.jpg
- 22_02_04_blot jpegs/Figure 4-source data 2.jpg
- __MACOSX/22_02_04_blot jpegs/._Figure 4-source data 2.jpg
- 22_02_04_blot jpegs/.DS_Store
- __MACOSX/22_02_04_blot jpegs/._.DS_Store
- 22_02_04_blot jpegs/Figure 5-source data 1.jpg
- __MACOSX/22_02_04_blot jpegs/._Figure 5-source data 1.jpg
- 22_02_04_blot jpegs/Figure 5-source data 2 figure.jpg
- __MACOSX/22_02_04_blot jpegs/._Figure 5-source data 2 figure.jpg
- 22_02_04_blot jpegs/Figure 5-source data 2.jpg
- __MACOSX/22_02_04_blot jpegs/._Figure 5-source data 2.jpg
- 22_02_04_blot jpegs/Figure 4-source data 2 figure.jpg
- __MACOSX/22_02_04_blot jpegs/._Figure 4-source data 2 figure.jpg
- 22_02_04_blot jpegs/Figure 2-source data 1 figure.jpg
- __MACOSX/22_02_04_blot jpegs/._Figure 2-source data 1 figure.jpg
- 22_02_04_blot jpegs/Figure 7-source data 1.jpg
- __MACOSX/22_02_04_blot jpegs/._Figure 7-source data 1.jpg
- 22_02_04_blot jpegs/Figure 2-source data 2.jpg
- __MACOSX/22_02_04_blot jpegs/._Figure 2-source data 2.jpg
- 22_02_04_blot jpegs/Figure 2-source data 1.jpg
- __MACOSX/22_02_04_blot jpegs/._Figure 2-source data 1.jpg
- 22_02_04_blot jpegs/Figure 2-source data 2 figure.jpg
- __MACOSX/22_02_04_blot jpegs/._Figure 2-source data 2 figure.jpg
- 22_02_04_blot jpegs/Figure 4-source data 1 figure.jpg
- __MACOSX/22_02_04_blot jpegs/._Figure 4-source data 1 figure.jpg
- 22_02_04_blot jpegs/Figure 5-source data 1 figure.jpg
- __MACOSX/22_02_04_blot jpegs/._Figure 5-source data 1 figure.jpg
- 22_02_04_Sujkowski et al source data.xlsx
- __MACOSX/._22_02_04_Sujkowski et al source data.xlsx
